# Supplementary material for: The Clinical Efficacy of Multidose Oritavancin: A Systematic Review
Source: Antibiotics (Basel). 2023 Sep 29;12(10):1498. doi: 10.3390/antibiotics12101498 (PMC10604328; doi:10.3390/antibiotics12101498)
Supplement: Supplementary file 1 [file antibiotics-12-01498-s001.zip]

Archive with 1 entries (1 files):
- antibiotics-2552331-supplementary.pdf
